# Supplementary material for: Predicted T-Cell and B-Cell Epitopes of NIS: Where Do Sjögren’s Syndrome and Hashimoto’s Thyroiditis Converge?
Source: Int J Mol Sci. 2025 Dec 24;27(1):200. doi: 10.3390/ijms27010200 (PMC12785876; doi:10.3390/ijms27010200)
Supplement: Supplementary file 1 [file ijms-27-00200-s001.zip]

Archive with 9 entries (9 files):
- Figure S1 Cammaroto (1).pdf
- Figure S2 Cammaroto.pdf
- Table S1 IJMS REV.pdf
- Table S2 IJMS REV.pdf
- Table S3 IJMS.pdf
- Table S4 IJMS.pdf
- Table S5 IJMS REV.pdf
- Table S6 IJMS.pdf
- Table S7 IJMS.pdf
